# Supplementary material for: Indications and Outcomes of Patients Receiving Therapeutic Plasma Exchange under Critical Care Conditions: A Retrospective Eleven-Year Single-Center Study at a Tertiary Care Center
Source: J Clin Med. 2023 Apr 14;12(8):2876. doi: 10.3390/jcm12082876 (PMC10141205; doi:10.3390/jcm12082876)
Supplement: Supplementary file 1 [file jcm-12-02876-s001.zip]

Archive with 1 entries (1 files):
- jcm-2322804-supplementary.pdf
